# Supplementary material for: New Plasmodium vivax Genomes From the China-Myanmar Border
Source: Front Microbiol. 2020 Aug 11;11:1930. doi: 10.3389/fmicb.2020.01930 (PMC7432439; doi:10.3389/fmicb.2020.01930)
Supplement: Supplementary file 1 [file Data_Sheet_1.XLSX]

## Sheet: Genes in Amplifications
Supplemental File 1. Genes detected within copy number variation results. Amplifications.
Gene Segment ID	Gene ID	Gene Transcript ID	Gene start	Gene stop	Gene strand	Gene protein product
PvP01_04_v1:38123-124716	PVP01_0401000	PVP01_0401000.1	37728	38718	reverse	Plasmodium exported protein, unknown function
PvP01_04_v1:38123-124716	PVP01_0401100	PVP01_0401100.1	40986	41910	reverse	Plasmodium exported protein, unknown function
PvP01_04_v1:38123-124716	PVP01_0401200	PVP01_0401200.1	45432	46423	reverse	Plasmodium exported protein, unknown function
PvP01_04_v1:38123-124716	PVP01_0401300	PVP01_0401300.1	49319	50281	reverse	Plasmodium exported protein, unknown function
PvP01_04_v1:38123-124716	PVP01_0401400	PVP01_0401400.1	53050	54050	reverse	Plasmodium exported protein, unknown function
PvP01_04_v1:38123-124716	PVP01_0401500	PVP01_0401500.1	57650	58482	reverse	Plasmodium exported protein, unknown function
PvP01_04_v1:38123-124716	PVP01_0401600	PVP01_0401600.1	60328	61219	reverse	Plasmodium exported protein, unknown function
PvP01_04_v1:38123-124716	PVP01_0401700	PVP01_0401700.1	67281	68523	forward	PIR protein
PvP01_04_v1:38123-124716	PVP01_0401800	PVP01_0401800.1	70057	71189	reverse	PIR protein
PvP01_04_v1:38123-124716	PVP01_0401900	PVP01_0401900.1	74395	75311	forward	PIR protein
PvP01_04_v1:38123-124716	PVP01_0402000	PVP01_0402000.1	77155	78274	forward	PIR protein, pseudogene
PvP01_04_v1:38123-124716	PVP01_0402100	PVP01_0402100.1	83933	85213	forward	PIR protein, pseudogene
PvP01_04_v1:38123-124716	PVP01_0402200	PVP01_0402200.1	87239	88885	forward	PIR protein
PvP01_04_v1:38123-124716	PVP01_0402300	PVP01_0402300.1	92257	93614	forward	PIR protein
PvP01_04_v1:38123-124716	PVP01_0402400	PVP01_0402400.1	97154	98354	forward	PIR protein
PvP01_04_v1:38123-124716	PVP01_0402500	PVP01_0402500.1	101670	103244	forward	PIR protein
PvP01_04_v1:38123-124716	PVP01_0402600	PVP01_0402600.1	105352	106192	reverse	Plasmodium exported protein, unknown function
PvP01_04_v1:38123-124716	PVP01_0402700	PVP01_0402700.1	108193	109092	reverse	Plasmodium exported protein, unknown function, pseudogene
PvP01_04_v1:38123-124716	PVP01_0402800	PVP01_0402800.1	117943	119041	forward	PIR protein
PvP01_04_v1:38123-124716	PVP01_0402900	PVP01_0402900.1	120728	121633	reverse	Plasmodium exported protein, unknown function
PvP01_04_v1:38123-124716	PVP01_0403000	PVP01_0403000.1	124273	125238	reverse	Plasmodium exported protein, unknown function
PvP01_04_v1:38137-124730	PVP01_0401000	PVP01_0401000.1	37728	38718	reverse	Plasmodium exported protein, unknown function
PvP01_04_v1:38137-124730	PVP01_0401100	PVP01_0401100.1	40986	41910	reverse	Plasmodium exported protein, unknown function
PvP01_04_v1:38137-124730	PVP01_0401200	PVP01_0401200.1	45432	46423	reverse	Plasmodium exported protein, unknown function
PvP01_04_v1:38137-124730	PVP01_0401300	PVP01_0401300.1	49319	50281	reverse	Plasmodium exported protein, unknown function
PvP01_04_v1:38137-124730	PVP01_0401400	PVP01_0401400.1	53050	54050	reverse	Plasmodium exported protein, unknown function
PvP01_04_v1:38137-124730	PVP01_0401500	PVP01_0401500.1	57650	58482	reverse	Plasmodium exported protein, unknown function
PvP01_04_v1:38137-124730	PVP01_0401600	PVP01_0401600.1	60328	61219	reverse	Plasmodium exported protein, unknown function
PvP01_04_v1:38137-124730	PVP01_0401700	PVP01_0401700.1	67281	68523	forward	PIR protein
PvP01_04_v1:38137-124730	PVP01_0401800	PVP01_0401800.1	70057	71189	reverse	PIR protein
PvP01_04_v1:38137-124730	PVP01_0401900	PVP01_0401900.1	74395	75311	forward	PIR protein
PvP01_04_v1:38137-124730	PVP01_0402000	PVP01_0402000.1	77155	78274	forward	PIR protein, pseudogene
PvP01_04_v1:38137-124730	PVP01_0402100	PVP01_0402100.1	83933	85213	forward	PIR protein, pseudogene
PvP01_04_v1:38137-124730	PVP01_0402200	PVP01_0402200.1	87239	88885	forward	PIR protein
PvP01_04_v1:38137-124730	PVP01_0402300	PVP01_0402300.1	92257	93614	forward	PIR protein
PvP01_04_v1:38137-124730	PVP01_0402400	PVP01_0402400.1	97154	98354	forward	PIR protein
PvP01_04_v1:38137-124730	PVP01_0402500	PVP01_0402500.1	101670	103244	forward	PIR protein
PvP01_04_v1:38137-124730	PVP01_0402600	PVP01_0402600.1	105352	106192	reverse	Plasmodium exported protein, unknown function
PvP01_04_v1:38137-124730	PVP01_0402700	PVP01_0402700.1	108193	109092	reverse	Plasmodium exported protein, unknown function, pseudogene
PvP01_04_v1:38137-124730	PVP01_0402800	PVP01_0402800.1	117943	119041	forward	PIR protein
PvP01_04_v1:38137-124730	PVP01_0402900	PVP01_0402900.1	120728	121633	reverse	Plasmodium exported protein, unknown function
PvP01_04_v1:38137-124730	PVP01_0403000	PVP01_0403000.1	124273	125238	reverse	Plasmodium exported protein, unknown function
PvP01_04_v1:39075-125501	PVP01_0401100	PVP01_0401100.1	40986	41910	reverse	Plasmodium exported protein, unknown function
PvP01_04_v1:39075-125501	PVP01_0401200	PVP01_0401200.1	45432	46423	reverse	Plasmodium exported protein, unknown function
PvP01_04_v1:39075-125501	PVP01_0401300	PVP01_0401300.1	49319	50281	reverse	Plasmodium exported protein, unknown function
PvP01_04_v1:39075-125501	PVP01_0401400	PVP01_0401400.1	53050	54050	reverse	Plasmodium exported protein, unknown function
PvP01_04_v1:39075-125501	PVP01_0401500	PVP01_0401500.1	57650	58482	reverse	Plasmodium exported protein, unknown function
PvP01_04_v1:39075-125501	PVP01_0401600	PVP01_0401600.1	60328	61219	reverse	Plasmodium exported protein, unknown function
PvP01_04_v1:39075-125501	PVP01_0401700	PVP01_0401700.1	67281	68523	forward	PIR protein
PvP01_04_v1:39075-125501	PVP01_0401800	PVP01_0401800.1	70057	71189	reverse	PIR protein
PvP01_04_v1:39075-125501	PVP01_0401900	PVP01_0401900.1	74395	75311	forward	PIR protein
PvP01_04_v1:39075-125501	PVP01_0402000	PVP01_0402000.1	77155	78274	forward	PIR protein, pseudogene
PvP01_04_v1:39075-125501	PVP01_0402100	PVP01_0402100.1	83933	85213	forward	PIR protein, pseudogene
PvP01_04_v1:39075-125501	PVP01_0402200	PVP01_0402200.1	87239	88885	forward	PIR protein
PvP01_04_v1:39075-125501	PVP01_0402300	PVP01_0402300.1	92257	93614	forward	PIR protein
PvP01_04_v1:39075-125501	PVP01_0402400	PVP01_0402400.1	97154	98354	forward	PIR protein
PvP01_04_v1:39075-125501	PVP01_0402500	PVP01_0402500.1	101670	103244	forward	PIR protein
PvP01_04_v1:39075-125501	PVP01_0402600	PVP01_0402600.1	105352	106192	reverse	Plasmodium exported protein, unknown function
PvP01_04_v1:39075-125501	PVP01_0402700	PVP01_0402700.1	108193	109092	reverse	Plasmodium exported protein, unknown function, pseudogene
PvP01_04_v1:39075-125501	PVP01_0402800	PVP01_0402800.1	117943	119041	forward	PIR protein
PvP01_04_v1:39075-125501	PVP01_0402900	PVP01_0402900.1	120728	121633	reverse	Plasmodium exported protein, unknown function
PvP01_04_v1:39075-125501	PVP01_0403000	PVP01_0403000.1	124273	125238	reverse	Plasmodium exported protein, unknown function
PvP01_09_v1:79651-94336	PVP01_0901300	PVP01_0901300.1	79043	79972	forward	hypothetical protein
PvP01_09_v1:79651-94336	PVP01_0901400	PVP01_0901400.1	86630	87526	forward	hypothetical protein
PvP01_09_v1:79651-94336	PVP01_0901500	PVP01_0901500.1	93615	94561	forward	hypothetical protein
PvP01_09_v1:79688-94324	PVP01_0901300	PVP01_0901300.1	79043	79972	forward	hypothetical protein
PvP01_09_v1:79688-94324	PVP01_0901400	PVP01_0901400.1	86630	87526	forward	hypothetical protein
PvP01_09_v1:79688-94324	PVP01_0901500	PVP01_0901500.1	93615	94561	forward	hypothetical protein
PvP01_09_v1:79721-135394	PVP01_0901300	PVP01_0901300.1	79043	79972	forward	hypothetical protein
PvP01_09_v1:79721-135394	PVP01_0901400	PVP01_0901400.1	86630	87526	forward	hypothetical protein
PvP01_09_v1:79721-135394	PVP01_0901500	PVP01_0901500.1	93615	94561	forward	hypothetical protein
PvP01_09_v1:79721-135394	PVP01_0901600	PVP01_0901600.1	101224	102145	forward	hypothetical protein
PvP01_09_v1:79721-135394	PVP01_0901700	PVP01_0901700.1	105842	106869	forward	hypothetical protein
PvP01_09_v1:79721-135394	PVP01_0901800	PVP01_0901800.1	113304	114434	forward	hypothetical protein
PvP01_09_v1:79721-135394	PVP01_0901900	PVP01_0901900.1	121387	122455	forward	hypothetical protein
PvP01_09_v1:79721-135394	PVP01_0902000	PVP01_0902000.1	129843	131062	forward	hypothetical protein
PvP01_09_v1:79721-135394	PVP01_0902100	PVP01_0902100.1	134988	135596	forward	hypothetical protein
PvP01_09_v1:79721-135397	PVP01_0901300	PVP01_0901300.1	79043	79972	forward	hypothetical protein
PvP01_09_v1:79721-135397	PVP01_0901400	PVP01_0901400.1	86630	87526	forward	hypothetical protein
PvP01_09_v1:79721-135397	PVP01_0901500	PVP01_0901500.1	93615	94561	forward	hypothetical protein
PvP01_09_v1:79721-135397	PVP01_0901600	PVP01_0901600.1	101224	102145	forward	hypothetical protein
PvP01_09_v1:79721-135397	PVP01_0901700	PVP01_0901700.1	105842	106869	forward	hypothetical protein
PvP01_09_v1:79721-135397	PVP01_0901800	PVP01_0901800.1	113304	114434	forward	hypothetical protein
PvP01_09_v1:79721-135397	PVP01_0901900	PVP01_0901900.1	121387	122455	forward	hypothetical protein
PvP01_09_v1:79721-135397	PVP01_0902000	PVP01_0902000.1	129843	131062	forward	hypothetical protein
PvP01_09_v1:79721-135397	PVP01_0902100	PVP01_0902100.1	134988	135596	forward	hypothetical protein
PvP01_09_v1:79721-94710	PVP01_0901300	PVP01_0901300.1	79043	79972	forward	hypothetical protein
PvP01_09_v1:79721-94710	PVP01_0901400	PVP01_0901400.1	86630	87526	forward	hypothetical protein
PvP01_09_v1:79721-94710	PVP01_0901500	PVP01_0901500.1	93615	94561	forward	hypothetical protein
PvP01_09_v1:79727-94704	PVP01_0901300	PVP01_0901300.1	79043	79972	forward	hypothetical protein
PvP01_09_v1:79727-94704	PVP01_0901400	PVP01_0901400.1	86630	87526	forward	hypothetical protein
PvP01_09_v1:79727-94704	PVP01_0901500	PVP01_0901500.1	93615	94561	forward	hypothetical protein
PvP01_09_v1:79729-135412	PVP01_0901300	PVP01_0901300.1	79043	79972	forward	hypothetical protein
PvP01_09_v1:79729-135412	PVP01_0901400	PVP01_0901400.1	86630	87526	forward	hypothetical protein
PvP01_09_v1:79729-135412	PVP01_0901500	PVP01_0901500.1	93615	94561	forward	hypothetical protein
PvP01_09_v1:79729-135412	PVP01_0901600	PVP01_0901600.1	101224	102145	forward	hypothetical protein
PvP01_09_v1:79729-135412	PVP01_0901700	PVP01_0901700.1	105842	106869	forward	hypothetical protein
PvP01_09_v1:79729-135412	PVP01_0901800	PVP01_0901800.1	113304	114434	forward	hypothetical protein
PvP01_09_v1:79729-135412	PVP01_0901900	PVP01_0901900.1	121387	122455	forward	hypothetical protein
PvP01_09_v1:79729-135412	PVP01_0902000	PVP01_0902000.1	129843	131062	forward	hypothetical protein
PvP01_09_v1:79729-135412	PVP01_0902100	PVP01_0902100.1	134988	135596	forward	hypothetical protein
PvP01_09_v1:79805-135550	PVP01_0901300	PVP01_0901300.1	79043	79972	forward	hypothetical protein
PvP01_09_v1:79805-135550	PVP01_0901400	PVP01_0901400.1	86630	87526	forward	hypothetical protein
PvP01_09_v1:79805-135550	PVP01_0901500	PVP01_0901500.1	93615	94561	forward	hypothetical protein
PvP01_09_v1:79805-135550	PVP01_0901600	PVP01_0901600.1	101224	102145	forward	hypothetical protein
PvP01_09_v1:79805-135550	PVP01_0901700	PVP01_0901700.1	105842	106869	forward	hypothetical protein
PvP01_09_v1:79805-135550	PVP01_0901800	PVP01_0901800.1	113304	114434	forward	hypothetical protein
PvP01_09_v1:79805-135550	PVP01_0901900	PVP01_0901900.1	121387	122455	forward	hypothetical protein
PvP01_09_v1:79805-135550	PVP01_0902000	PVP01_0902000.1	129843	131062	forward	hypothetical protein
PvP01_09_v1:79805-135550	PVP01_0902100	PVP01_0902100.1	134988	135596	forward	hypothetical protein
PvP01_09_v1:79866-94521	PVP01_0901300	PVP01_0901300.1	79043	79972	forward	hypothetical protein
PvP01_09_v1:79866-94521	PVP01_0901400	PVP01_0901400.1	86630	87526	forward	hypothetical protein
PvP01_09_v1:79866-94521	PVP01_0901500	PVP01_0901500.1	93615	94561	forward	hypothetical protein
PvP01_09_v1:79869-94747	PVP01_0901300	PVP01_0901300.1	79043	79972	forward	hypothetical protein
PvP01_09_v1:79869-94747	PVP01_0901400	PVP01_0901400.1	86630	87526	forward	hypothetical protein
PvP01_09_v1:79869-94747	PVP01_0901500	PVP01_0901500.1	93615	94561	forward	hypothetical protein
PvP01_09_v1:80158-94546	PVP01_0901400	PVP01_0901400.1	86630	87526	forward	hypothetical protein
PvP01_09_v1:80158-94546	PVP01_0901500	PVP01_0901500.1	93615	94561	forward	hypothetical protein
PvP01_09_v1:80161-94694	PVP01_0901400	PVP01_0901400.1	86630	87526	forward	hypothetical protein
PvP01_09_v1:80161-94694	PVP01_0901500	PVP01_0901500.1	93615	94561	forward	hypothetical protein
PvP01_09_v1:87148-94297	PVP01_0901400	PVP01_0901400.1	86630	87526	forward	hypothetical protein
PvP01_09_v1:87148-94297	PVP01_0901500	PVP01_0901500.1	93615	94561	forward	hypothetical protein
PvP01_09_v1:87329-94287	PVP01_0901400	PVP01_0901400.1	86630	87526	forward	hypothetical protein
PvP01_09_v1:87329-94287	PVP01_0901500	PVP01_0901500.1	93615	94561	forward	hypothetical protein
PvP01_09_v1:87363-94292	PVP01_0901400	PVP01_0901400.1	86630	87526	forward	hypothetical protein
PvP01_09_v1:87363-94292	PVP01_0901500	PVP01_0901500.1	93615	94561	forward	hypothetical protein
PvP01_09_v1:94119-135206	PVP01_0901500	PVP01_0901500.1	93615	94561	forward	hypothetical protein
PvP01_09_v1:94119-135206	PVP01_0901600	PVP01_0901600.1	101224	102145	forward	hypothetical protein
PvP01_09_v1:94119-135206	PVP01_0901700	PVP01_0901700.1	105842	106869	forward	hypothetical protein
PvP01_09_v1:94119-135206	PVP01_0901800	PVP01_0901800.1	113304	114434	forward	hypothetical protein
PvP01_09_v1:94119-135206	PVP01_0901900	PVP01_0901900.1	121387	122455	forward	hypothetical protein
PvP01_09_v1:94119-135206	PVP01_0902000	PVP01_0902000.1	129843	131062	forward	hypothetical protein
PvP01_09_v1:94119-135206	PVP01_0902100	PVP01_0902100.1	134988	135596	forward	hypothetical protein
PvP01_09_v1:94389-135457	PVP01_0901500	PVP01_0901500.1	93615	94561	forward	hypothetical protein
PvP01_09_v1:94389-135457	PVP01_0901600	PVP01_0901600.1	101224	102145	forward	hypothetical protein
PvP01_09_v1:94389-135457	PVP01_0901700	PVP01_0901700.1	105842	106869	forward	hypothetical protein
PvP01_09_v1:94389-135457	PVP01_0901800	PVP01_0901800.1	113304	114434	forward	hypothetical protein
PvP01_09_v1:94389-135457	PVP01_0901900	PVP01_0901900.1	121387	122455	forward	hypothetical protein
PvP01_09_v1:94389-135457	PVP01_0902000	PVP01_0902000.1	129843	131062	forward	hypothetical protein
PvP01_09_v1:94389-135457	PVP01_0902100	PVP01_0902100.1	134988	135596	forward	hypothetical protein
PvP01_09_v1:94397-135457	PVP01_0901500	PVP01_0901500.1	93615	94561	forward	hypothetical protein
PvP01_09_v1:94397-135457	PVP01_0901600	PVP01_0901600.1	101224	102145	forward	hypothetical protein
PvP01_09_v1:94397-135457	PVP01_0901700	PVP01_0901700.1	105842	106869	forward	hypothetical protein
PvP01_09_v1:94397-135457	PVP01_0901800	PVP01_0901800.1	113304	114434	forward	hypothetical protein
PvP01_09_v1:94397-135457	PVP01_0901900	PVP01_0901900.1	121387	122455	forward	hypothetical protein
PvP01_09_v1:94397-135457	PVP01_0902000	PVP01_0902000.1	129843	131062	forward	hypothetical protein
PvP01_09_v1:94397-135457	PVP01_0902100	PVP01_0902100.1	134988	135596	forward	hypothetical protein
PvP01_14_v1:82-35455	PVP01_1400100	PVP01_1400100.1	4	473	forward	Plasmodium exported protein, unknown function
PvP01_14_v1:82-35455	PVP01_1400200	PVP01_1400200.1	6691	8034	forward	PIR protein
PvP01_14_v1:82-35455	PVP01_1400300	PVP01_1400300.1	9886	10608	reverse	Plasmodium exported protein, unknown function
PvP01_14_v1:82-35455	PVP01_1400400	PVP01_1400400.1	13308	14742	reverse	PIR protein
PvP01_14_v1:82-35455	PVP01_1400500	PVP01_1400500.1	18176	19036	forward	Plasmodium exported protein (PHIST), unknown function, pseudogene
PvP01_14_v1:82-35455	PVP01_1400600	PVP01_1400600.1	21973	23258	forward	Plasmodium exported protein, unknown function, pseudogene
PvP01_14_v1:82-35455	PVP01_1400700	PVP01_1400700.1	26780	27983	forward	Plasmodium exported protein, unknown function
PvP01_14_v1:82-35455	PVP01_1400800	PVP01_1400800.1	30987	31718	reverse	Plasmodium exported protein, unknown function
PvP01_14_v1:82-35455	PVP01_1400900	PVP01_1400900.1	34548	35805	forward	Plasmodium exported protein, unknown function

## Sheet: Genes in Deletions
Supplemental File 1. Genes detected within copy number variations. Deletions.
Gene Segment ID	Gene ID	Gene Transcript ID	Gene start	Gene stop	Gene strand	Gene protein product
PvP01_01_v1:58587-62858	PVP01_0101400	PVP01_0101400.1	58692	61837	reverse	PIR protein
PvP01_02_v1:15890-19643	PVP01_0200400	PVP01_0200400.1	15932	16867	forward	PIR protein
PvP01_02_v1:776331-785302	PVP01_0218000	PVP01_0218000.1	776336	779547	reverse	PIR protein
PvP01_02_v1:776331-785302	PVP01_0218100	PVP01_0218100.1	784401	786587	forward	PIR protein
PvP01_02_v1:776337-785301	PVP01_0218000	PVP01_0218000.1	776336	779547	reverse	PIR protein
PvP01_02_v1:776337-785301	PVP01_0218100	PVP01_0218100.1	784401	786587	forward	PIR protein
PvP01_05_v1:1010209-1013244	PVP01_0524900	PVP01_0524900.1	1010759	1011581	forward	Plasmodium exported protein (PHIST), unknown function
PvP01_07_v1:1531159-1630181	PVP01_0736500	PVP01_0736500.1	1530673	1531659	reverse	Plasmodium exported protein, unknown function
PvP01_07_v1:1531159-1630181	PVP01_0736600	PVP01_0736600.1	1534863	1535834	reverse	Plasmodium exported protein, unknown function
PvP01_07_v1:1531159-1630181	PVP01_0736700	PVP01_0736700.1	1539719	1540684	reverse	Plasmodium exported protein, unknown function
PvP01_07_v1:1531159-1630181	PVP01_0736800	PVP01_0736800.1	1543914	1544825	reverse	Plasmodium exported protein, unknown function
PvP01_07_v1:1531159-1630181	PVP01_0736900	PVP01_0736900.1	1548525	1550195	reverse	PIR protein
PvP01_07_v1:1531159-1630181	PVP01_0737000	PVP01_0737000.1	1551739	1553097	forward	PIR protein
PvP01_07_v1:1531159-1630181	PVP01_0737100	PVP01_0737100.1	1555507	1557302	forward	PIR protein
PvP01_07_v1:1531159-1630181	PVP01_0737200	PVP01_0737200.1	1560599	1561915	forward	PIR protein
PvP01_07_v1:1531159-1630181	PVP01_0737300	PVP01_0737300.1	1562587	1563686	forward	PIR protein
PvP01_07_v1:1531159-1630181	PVP01_0737400	PVP01_0737400.1	1565667	1566639	reverse	Plasmodium exported protein, unknown function
PvP01_07_v1:1531159-1630181	PVP01_0737500	PVP01_0737500.1	1568882	1569787	reverse	Plasmodium exported protein, unknown function
PvP01_07_v1:1531159-1630181	PVP01_0737600	PVP01_0737600.1	1576848	1578124	forward	PIR protein
PvP01_07_v1:1531159-1630181	PVP01_0737700	PVP01_0737700.1	1580141	1581747	forward	PIR protein
PvP01_07_v1:1531159-1630181	PVP01_0737800	PVP01_0737800.1	1585903	1587272	forward	PIR protein
PvP01_07_v1:1531159-1630181	PVP01_0737900	PVP01_0737900.1	1590572	1591773	forward	PIR protein
PvP01_07_v1:1531159-1630181	PVP01_0738000	PVP01_0738000.1	1595051	1596669	forward	PIR protein
PvP01_07_v1:1531159-1630181	PVP01_0738100	PVP01_0738100.1	1598787	1599674	reverse	Plasmodium exported protein, unknown function
PvP01_07_v1:1531159-1630181	PVP01_0738200	PVP01_0738200.1	1601683	1602538	reverse	Plasmodium exported protein, unknown function
PvP01_07_v1:1531159-1630181	PVP01_0738300	PVP01_0738300.1	1605587	1606577	reverse	Plasmodium exported protein, unknown function
PvP01_07_v1:1531159-1630181	PVP01_0738400	PVP01_0738400.1	1609781	1610485	reverse	Plasmodium exported protein, unknown function, pseudogene
PvP01_07_v1:1531159-1630181	PVP01_0738500	PVP01_0738500.1	1614144	1615156	reverse	Plasmodium exported protein, unknown function
PvP01_07_v1:1531159-1630181	PVP01_0738600	PVP01_0738600.1	1617789	1618754	reverse	Plasmodium exported protein, unknown function
PvP01_07_v1:1531159-1630181	PVP01_0738700	PVP01_0738700.1	1622000	1623017	reverse	Plasmodium exported protein, unknown function
PvP01_07_v1:1531159-1630181	PVP01_0738800	PVP01_0738800.1	1626386	1627231	reverse	Plasmodium exported protein, unknown function
PvP01_07_v1:1531159-1630181	PVP01_0738900	PVP01_0738900.1	1629542	1630504	reverse	Plasmodium exported protein, unknown function
PvP01_07_v1:1531179-1630181	PVP01_0736500	PVP01_0736500.1	1530673	1531659	reverse	Plasmodium exported protein, unknown function
PvP01_07_v1:1531179-1630181	PVP01_0736600	PVP01_0736600.1	1534863	1535834	reverse	Plasmodium exported protein, unknown function
PvP01_07_v1:1531179-1630181	PVP01_0736700	PVP01_0736700.1	1539719	1540684	reverse	Plasmodium exported protein, unknown function
PvP01_07_v1:1531179-1630181	PVP01_0736800	PVP01_0736800.1	1543914	1544825	reverse	Plasmodium exported protein, unknown function
PvP01_07_v1:1531179-1630181	PVP01_0736900	PVP01_0736900.1	1548525	1550195	reverse	PIR protein
PvP01_07_v1:1531179-1630181	PVP01_0737000	PVP01_0737000.1	1551739	1553097	forward	PIR protein
PvP01_07_v1:1531179-1630181	PVP01_0737100	PVP01_0737100.1	1555507	1557302	forward	PIR protein
PvP01_07_v1:1531179-1630181	PVP01_0737200	PVP01_0737200.1	1560599	1561915	forward	PIR protein
PvP01_07_v1:1531179-1630181	PVP01_0737300	PVP01_0737300.1	1562587	1563686	forward	PIR protein
PvP01_07_v1:1531179-1630181	PVP01_0737400	PVP01_0737400.1	1565667	1566639	reverse	Plasmodium exported protein, unknown function
PvP01_07_v1:1531179-1630181	PVP01_0737500	PVP01_0737500.1	1568882	1569787	reverse	Plasmodium exported protein, unknown function
PvP01_07_v1:1531179-1630181	PVP01_0737600	PVP01_0737600.1	1576848	1578124	forward	PIR protein
PvP01_07_v1:1531179-1630181	PVP01_0737700	PVP01_0737700.1	1580141	1581747	forward	PIR protein
PvP01_07_v1:1531179-1630181	PVP01_0737800	PVP01_0737800.1	1585903	1587272	forward	PIR protein
PvP01_07_v1:1531179-1630181	PVP01_0737900	PVP01_0737900.1	1590572	1591773	forward	PIR protein
PvP01_07_v1:1531179-1630181	PVP01_0738000	PVP01_0738000.1	1595051	1596669	forward	PIR protein
PvP01_07_v1:1531179-1630181	PVP01_0738100	PVP01_0738100.1	1598787	1599674	reverse	Plasmodium exported protein, unknown function
PvP01_07_v1:1531179-1630181	PVP01_0738200	PVP01_0738200.1	1601683	1602538	reverse	Plasmodium exported protein, unknown function
PvP01_07_v1:1531179-1630181	PVP01_0738300	PVP01_0738300.1	1605587	1606577	reverse	Plasmodium exported protein, unknown function
PvP01_07_v1:1531179-1630181	PVP01_0738400	PVP01_0738400.1	1609781	1610485	reverse	Plasmodium exported protein, unknown function, pseudogene
PvP01_07_v1:1531179-1630181	PVP01_0738500	PVP01_0738500.1	1614144	1615156	reverse	Plasmodium exported protein, unknown function
PvP01_07_v1:1531179-1630181	PVP01_0738600	PVP01_0738600.1	1617789	1618754	reverse	Plasmodium exported protein, unknown function
PvP01_07_v1:1531179-1630181	PVP01_0738700	PVP01_0738700.1	1622000	1623017	reverse	Plasmodium exported protein, unknown function
PvP01_07_v1:1531179-1630181	PVP01_0738800	PVP01_0738800.1	1626386	1627231	reverse	Plasmodium exported protein, unknown function
PvP01_07_v1:1531179-1630181	PVP01_0738900	PVP01_0738900.1	1629542	1630504	reverse	Plasmodium exported protein, unknown function
PvP01_08_v1:1647230-1655265	PVP01_0838600	PVP01_0838600.1	1646631	1647801	reverse	PIR protein
PvP01_08_v1:1647230-1655265	PVP01_0838700	PVP01_0838700.1	1650411	1651611	reverse	PIR protein
PvP01_08_v1:1647230-1655265	PVP01_0838800	PVP01_0838800.1	1654713	1655893	reverse	PIR protein
PvP01_08_v1:1648309-1656387	PVP01_0838700	PVP01_0838700.1	1650411	1651611	reverse	PIR protein
PvP01_08_v1:1648309-1656387	PVP01_0838800	PVP01_0838800.1	1654713	1655893	reverse	PIR protein
PvP01_08_v1:1649952-1657986	PVP01_0838700	PVP01_0838700.1	1650411	1651611	reverse	PIR protein
PvP01_08_v1:1649952-1657986	PVP01_0838800	PVP01_0838800.1	1654713	1655893	reverse	PIR protein
PvP01_08_v1:1652270-1660311	PVP01_0838800	PVP01_0838800.1	1654713	1655893	reverse	PIR protein
PvP01_08_v1:1652270-1660311	PVP01_0838900	PVP01_0838900.1	1658513	1659718	reverse	PIR protein
PvP01_08_v1:1654203-1662256	PVP01_0838800	PVP01_0838800.1	1654713	1655893	reverse	PIR protein
PvP01_08_v1:1654203-1662256	PVP01_0838900	PVP01_0838900.1	1658513	1659718	reverse	PIR protein
PvP01_09_v1:135519-191512	PVP01_0902100	PVP01_0902100.1	134988	135596	forward	hypothetical protein
PvP01_09_v1:135519-191512	PVP01_0902200	PVP01_0902200.1	140808	141380	forward	hypothetical protein
PvP01_09_v1:135519-191512	PVP01_0902300	PVP01_0902300.1	146574	147247	forward	hypothetical protein
PvP01_09_v1:135519-191512	PVP01_0902400	PVP01_0902400.1	153879	154839	forward	hypothetical protein
PvP01_09_v1:135519-191512	PVP01_0902500	PVP01_0902500.1	164918	165758	forward	hypothetical protein
PvP01_09_v1:135519-191512	PVP01_0902600	PVP01_0902600.1	170703	171602	forward	hypothetical protein
PvP01_09_v1:135519-191512	PVP01_0902700	PVP01_0902700.1	179045	179694	forward	hypothetical protein
PvP01_09_v1:135519-191512	PVP01_0902800	PVP01_0902800.1	190665	191377	forward	hypothetical protein
PvP01_09_v1:135520-165719	PVP01_0902100	PVP01_0902100.1	134988	135596	forward	hypothetical protein
PvP01_09_v1:135520-165719	PVP01_0902200	PVP01_0902200.1	140808	141380	forward	hypothetical protein
PvP01_09_v1:135520-165719	PVP01_0902300	PVP01_0902300.1	146574	147247	forward	hypothetical protein
PvP01_09_v1:135520-165719	PVP01_0902400	PVP01_0902400.1	153879	154839	forward	hypothetical protein
PvP01_09_v1:135520-165719	PVP01_0902500	PVP01_0902500.1	164918	165758	forward	hypothetical protein
PvP01_09_v1:141424-165823	PVP01_0902300	PVP01_0902300.1	146574	147247	forward	hypothetical protein
PvP01_09_v1:141424-165823	PVP01_0902400	PVP01_0902400.1	153879	154839	forward	hypothetical protein
PvP01_09_v1:141424-165823	PVP01_0902500	PVP01_0902500.1	164918	165758	forward	hypothetical protein
PvP01_09_v1:141445-165857	PVP01_0902300	PVP01_0902300.1	146574	147247	forward	hypothetical protein
PvP01_09_v1:141445-165857	PVP01_0902400	PVP01_0902400.1	153879	154839	forward	hypothetical protein
PvP01_09_v1:141445-165857	PVP01_0902500	PVP01_0902500.1	164918	165758	forward	hypothetical protein
PvP01_09_v1:141445-165858	PVP01_0902300	PVP01_0902300.1	146574	147247	forward	hypothetical protein
PvP01_09_v1:141445-165858	PVP01_0902400	PVP01_0902400.1	153879	154839	forward	hypothetical protein
PvP01_09_v1:141445-165858	PVP01_0902500	PVP01_0902500.1	164918	165758	forward	hypothetical protein
PvP01_09_v1:142738-167055	PVP01_0902300	PVP01_0902300.1	146574	147247	forward	hypothetical protein
PvP01_09_v1:142738-167055	PVP01_0902400	PVP01_0902400.1	153879	154839	forward	hypothetical protein
PvP01_09_v1:142738-167055	PVP01_0902500	PVP01_0902500.1	164918	165758	forward	hypothetical protein
PvP01_09_v1:142740-167084	PVP01_0902300	PVP01_0902300.1	146574	147247	forward	hypothetical protein
PvP01_09_v1:142740-167084	PVP01_0902400	PVP01_0902400.1	153879	154839	forward	hypothetical protein
PvP01_09_v1:142740-167084	PVP01_0902500	PVP01_0902500.1	164918	165758	forward	hypothetical protein
PvP01_09_v1:144751-169100	PVP01_0902300	PVP01_0902300.1	146574	147247	forward	hypothetical protein
PvP01_09_v1:144751-169100	PVP01_0902400	PVP01_0902400.1	153879	154839	forward	hypothetical protein
PvP01_09_v1:144751-169100	PVP01_0902500	PVP01_0902500.1	164918	165758	forward	hypothetical protein
PvP01_09_v1:145808-170174	PVP01_0902300	PVP01_0902300.1	146574	147247	forward	hypothetical protein
PvP01_09_v1:145808-170174	PVP01_0902400	PVP01_0902400.1	153879	154839	forward	hypothetical protein
PvP01_09_v1:145808-170174	PVP01_0902500	PVP01_0902500.1	164918	165758	forward	hypothetical protein
PvP01_09_v1:145808-170177	PVP01_0902300	PVP01_0902300.1	146574	147247	forward	hypothetical protein
PvP01_09_v1:145808-170177	PVP01_0902400	PVP01_0902400.1	153879	154839	forward	hypothetical protein
PvP01_09_v1:145808-170177	PVP01_0902500	PVP01_0902500.1	164918	165758	forward	hypothetical protein
PvP01_09_v1:148455-172566	PVP01_0902400	PVP01_0902400.1	153879	154839	forward	hypothetical protein
PvP01_09_v1:148455-172566	PVP01_0902500	PVP01_0902500.1	164918	165758	forward	hypothetical protein
PvP01_09_v1:148455-172566	PVP01_0902600	PVP01_0902600.1	170703	171602	forward	hypothetical protein
PvP01_09_v1:148483-172778	PVP01_0902400	PVP01_0902400.1	153879	154839	forward	hypothetical protein
PvP01_09_v1:148483-172778	PVP01_0902500	PVP01_0902500.1	164918	165758	forward	hypothetical protein
PvP01_09_v1:148483-172778	PVP01_0902600	PVP01_0902600.1	170703	171602	forward	hypothetical protein
PvP01_09_v1:148804-173093	PVP01_0902400	PVP01_0902400.1	153879	154839	forward	hypothetical protein
PvP01_09_v1:148804-173093	PVP01_0902500	PVP01_0902500.1	164918	165758	forward	hypothetical protein
PvP01_09_v1:148804-173093	PVP01_0902600	PVP01_0902600.1	170703	171602	forward	hypothetical protein
PvP01_09_v1:149906-174211	PVP01_0902400	PVP01_0902400.1	153879	154839	forward	hypothetical protein
PvP01_09_v1:149906-174211	PVP01_0902500	PVP01_0902500.1	164918	165758	forward	hypothetical protein
PvP01_09_v1:149906-174211	PVP01_0902600	PVP01_0902600.1	170703	171602	forward	hypothetical protein
PvP01_09_v1:150914-175439	PVP01_0902400	PVP01_0902400.1	153879	154839	forward	hypothetical protein
PvP01_09_v1:150914-175439	PVP01_0902500	PVP01_0902500.1	164918	165758	forward	hypothetical protein
PvP01_09_v1:150914-175439	PVP01_0902600	PVP01_0902600.1	170703	171602	forward	hypothetical protein
PvP01_09_v1:152443-176427	PVP01_0902400	PVP01_0902400.1	153879	154839	forward	hypothetical protein
PvP01_09_v1:152443-176427	PVP01_0902500	PVP01_0902500.1	164918	165758	forward	hypothetical protein
PvP01_09_v1:152443-176427	PVP01_0902600	PVP01_0902600.1	170703	171602	forward	hypothetical protein
PvP01_09_v1:152445-176712	PVP01_0902400	PVP01_0902400.1	153879	154839	forward	hypothetical protein
PvP01_09_v1:152445-176712	PVP01_0902500	PVP01_0902500.1	164918	165758	forward	hypothetical protein
PvP01_09_v1:152445-176712	PVP01_0902600	PVP01_0902600.1	170703	171602	forward	hypothetical protein
PvP01_09_v1:153536-178551	PVP01_0902400	PVP01_0902400.1	153879	154839	forward	hypothetical protein
PvP01_09_v1:153536-178551	PVP01_0902500	PVP01_0902500.1	164918	165758	forward	hypothetical protein
PvP01_09_v1:153536-178551	PVP01_0902600	PVP01_0902600.1	170703	171602	forward	hypothetical protein
PvP01_09_v1:153538-178551	PVP01_0902400	PVP01_0902400.1	153879	154839	forward	hypothetical protein
PvP01_09_v1:153538-178551	PVP01_0902500	PVP01_0902500.1	164918	165758	forward	hypothetical protein
PvP01_09_v1:153538-178551	PVP01_0902600	PVP01_0902600.1	170703	171602	forward	hypothetical protein
PvP01_09_v1:153539-178550	PVP01_0902400	PVP01_0902400.1	153879	154839	forward	hypothetical protein
PvP01_09_v1:153539-178550	PVP01_0902500	PVP01_0902500.1	164918	165758	forward	hypothetical protein
PvP01_09_v1:153539-178550	PVP01_0902600	PVP01_0902600.1	170703	171602	forward	hypothetical protein
PvP01_09_v1:154828-179804	PVP01_0902400	PVP01_0902400.1	153879	154839	forward	hypothetical protein
PvP01_09_v1:154828-179804	PVP01_0902500	PVP01_0902500.1	164918	165758	forward	hypothetical protein
PvP01_09_v1:154828-179804	PVP01_0902600	PVP01_0902600.1	170703	171602	forward	hypothetical protein
PvP01_09_v1:154828-179804	PVP01_0902700	PVP01_0902700.1	179045	179694	forward	hypothetical protein
PvP01_09_v1:155773-180600	PVP01_0902500	PVP01_0902500.1	164918	165758	forward	hypothetical protein
PvP01_09_v1:155773-180600	PVP01_0902600	PVP01_0902600.1	170703	171602	forward	hypothetical protein
PvP01_09_v1:155773-180600	PVP01_0902700	PVP01_0902700.1	179045	179694	forward	hypothetical protein
PvP01_09_v1:155780-180588	PVP01_0902500	PVP01_0902500.1	164918	165758	forward	hypothetical protein
PvP01_09_v1:155780-180588	PVP01_0902600	PVP01_0902600.1	170703	171602	forward	hypothetical protein
PvP01_09_v1:155780-180588	PVP01_0902700	PVP01_0902700.1	179045	179694	forward	hypothetical protein
PvP01_09_v1:156048-180598	PVP01_0902500	PVP01_0902500.1	164918	165758	forward	hypothetical protein
PvP01_09_v1:156048-180598	PVP01_0902600	PVP01_0902600.1	170703	171602	forward	hypothetical protein
PvP01_09_v1:156048-180598	PVP01_0902700	PVP01_0902700.1	179045	179694	forward	hypothetical protein
PvP01_09_v1:156675-181392	PVP01_0902500	PVP01_0902500.1	164918	165758	forward	hypothetical protein
PvP01_09_v1:156675-181392	PVP01_0902600	PVP01_0902600.1	170703	171602	forward	hypothetical protein
PvP01_09_v1:156675-181392	PVP01_0902700	PVP01_0902700.1	179045	179694	forward	hypothetical protein
PvP01_09_v1:156675-181672	PVP01_0902500	PVP01_0902500.1	164918	165758	forward	hypothetical protein
PvP01_09_v1:156675-181672	PVP01_0902600	PVP01_0902600.1	170703	171602	forward	hypothetical protein
PvP01_09_v1:156675-181672	PVP01_0902700	PVP01_0902700.1	179045	179694	forward	hypothetical protein
PvP01_09_v1:157451-182277	PVP01_0902500	PVP01_0902500.1	164918	165758	forward	hypothetical protein
PvP01_09_v1:157451-182277	PVP01_0902600	PVP01_0902600.1	170703	171602	forward	hypothetical protein
PvP01_09_v1:157451-182277	PVP01_0902700	PVP01_0902700.1	179045	179694	forward	hypothetical protein
PvP01_09_v1:157454-182436	PVP01_0902500	PVP01_0902500.1	164918	165758	forward	hypothetical protein
PvP01_09_v1:157454-182436	PVP01_0902600	PVP01_0902600.1	170703	171602	forward	hypothetical protein
PvP01_09_v1:157454-182436	PVP01_0902700	PVP01_0902700.1	179045	179694	forward	hypothetical protein
PvP01_09_v1:157458-182277	PVP01_0902500	PVP01_0902500.1	164918	165758	forward	hypothetical protein
PvP01_09_v1:157458-182277	PVP01_0902600	PVP01_0902600.1	170703	171602	forward	hypothetical protein
PvP01_09_v1:157458-182277	PVP01_0902700	PVP01_0902700.1	179045	179694	forward	hypothetical protein
PvP01_09_v1:160341-185670	PVP01_0902500	PVP01_0902500.1	164918	165758	forward	hypothetical protein
PvP01_09_v1:160341-185670	PVP01_0902600	PVP01_0902600.1	170703	171602	forward	hypothetical protein
PvP01_09_v1:160341-185670	PVP01_0902700	PVP01_0902700.1	179045	179694	forward	hypothetical protein
PvP01_09_v1:160366-185668	PVP01_0902500	PVP01_0902500.1	164918	165758	forward	hypothetical protein
PvP01_09_v1:160366-185668	PVP01_0902600	PVP01_0902600.1	170703	171602	forward	hypothetical protein
PvP01_09_v1:160366-185668	PVP01_0902700	PVP01_0902700.1	179045	179694	forward	hypothetical protein
PvP01_09_v1:161105-186656	PVP01_0902500	PVP01_0902500.1	164918	165758	forward	hypothetical protein
PvP01_09_v1:161105-186656	PVP01_0902600	PVP01_0902600.1	170703	171602	forward	hypothetical protein
PvP01_09_v1:161105-186656	PVP01_0902700	PVP01_0902700.1	179045	179694	forward	hypothetical protein
PvP01_09_v1:161122-186672	PVP01_0902500	PVP01_0902500.1	164918	165758	forward	hypothetical protein
PvP01_09_v1:161122-186672	PVP01_0902600	PVP01_0902600.1	170703	171602	forward	hypothetical protein
PvP01_09_v1:161122-186672	PVP01_0902700	PVP01_0902700.1	179045	179694	forward	hypothetical protein
PvP01_09_v1:161731-187370	PVP01_0902500	PVP01_0902500.1	164918	165758	forward	hypothetical protein
PvP01_09_v1:161731-187370	PVP01_0902600	PVP01_0902600.1	170703	171602	forward	hypothetical protein
PvP01_09_v1:161731-187370	PVP01_0902700	PVP01_0902700.1	179045	179694	forward	hypothetical protein
PvP01_09_v1:161731-187371	PVP01_0902500	PVP01_0902500.1	164918	165758	forward	hypothetical protein
PvP01_09_v1:161731-187371	PVP01_0902600	PVP01_0902600.1	170703	171602	forward	hypothetical protein
PvP01_09_v1:161731-187371	PVP01_0902700	PVP01_0902700.1	179045	179694	forward	hypothetical protein
PvP01_09_v1:162719-188305	PVP01_0902500	PVP01_0902500.1	164918	165758	forward	hypothetical protein
PvP01_09_v1:162719-188305	PVP01_0902600	PVP01_0902600.1	170703	171602	forward	hypothetical protein
PvP01_09_v1:162719-188305	PVP01_0902700	PVP01_0902700.1	179045	179694	forward	hypothetical protein
PvP01_09_v1:163284-188856	PVP01_0902500	PVP01_0902500.1	164918	165758	forward	hypothetical protein
PvP01_09_v1:163284-188856	PVP01_0902600	PVP01_0902600.1	170703	171602	forward	hypothetical protein
PvP01_09_v1:163284-188856	PVP01_0902700	PVP01_0902700.1	179045	179694	forward	hypothetical protein
PvP01_09_v1:163303-188848	PVP01_0902500	PVP01_0902500.1	164918	165758	forward	hypothetical protein
PvP01_09_v1:163303-188848	PVP01_0902600	PVP01_0902600.1	170703	171602	forward	hypothetical protein
PvP01_09_v1:163303-188848	PVP01_0902700	PVP01_0902700.1	179045	179694	forward	hypothetical protein
PvP01_09_v1:164102-189653	PVP01_0902500	PVP01_0902500.1	164918	165758	forward	hypothetical protein
PvP01_09_v1:164102-189653	PVP01_0902600	PVP01_0902600.1	170703	171602	forward	hypothetical protein
PvP01_09_v1:164102-189653	PVP01_0902700	PVP01_0902700.1	179045	179694	forward	hypothetical protein
PvP01_09_v1:164130-189398	PVP01_0902500	PVP01_0902500.1	164918	165758	forward	hypothetical protein
PvP01_09_v1:164130-189398	PVP01_0902600	PVP01_0902600.1	170703	171602	forward	hypothetical protein
PvP01_09_v1:164130-189398	PVP01_0902700	PVP01_0902700.1	179045	179694	forward	hypothetical protein
PvP01_09_v1:164523-190111	PVP01_0902500	PVP01_0902500.1	164918	165758	forward	hypothetical protein
PvP01_09_v1:164523-190111	PVP01_0902600	PVP01_0902600.1	170703	171602	forward	hypothetical protein
PvP01_09_v1:164523-190111	PVP01_0902700	PVP01_0902700.1	179045	179694	forward	hypothetical protein
PvP01_09_v1:165428-190935	PVP01_0902500	PVP01_0902500.1	164918	165758	forward	hypothetical protein
PvP01_09_v1:165428-190935	PVP01_0902600	PVP01_0902600.1	170703	171602	forward	hypothetical protein
PvP01_09_v1:165428-190935	PVP01_0902700	PVP01_0902700.1	179045	179694	forward	hypothetical protein
PvP01_09_v1:165428-190935	PVP01_0902800	PVP01_0902800.1	190665	191377	forward	hypothetical protein
PvP01_09_v1:165428-190955	PVP01_0902500	PVP01_0902500.1	164918	165758	forward	hypothetical protein
PvP01_09_v1:165428-190955	PVP01_0902600	PVP01_0902600.1	170703	171602	forward	hypothetical protein
PvP01_09_v1:165428-190955	PVP01_0902700	PVP01_0902700.1	179045	179694	forward	hypothetical protein
PvP01_09_v1:165428-190955	PVP01_0902800	PVP01_0902800.1	190665	191377	forward	hypothetical protein
PvP01_09_v1:165806-191395	PVP01_0902600	PVP01_0902600.1	170703	171602	forward	hypothetical protein
PvP01_09_v1:165806-191395	PVP01_0902700	PVP01_0902700.1	179045	179694	forward	hypothetical protein
PvP01_09_v1:165806-191395	PVP01_0902800	PVP01_0902800.1	190665	191377	forward	hypothetical protein
PvP01_10_v1:91532-96146	PVP01_1001900	PVP01_1001900.1	94210	95603	reverse	PIR protein
PvP01_10_v1:91539-96146	PVP01_1001900	PVP01_1001900.1	94210	95603	reverse	PIR protein
PvP01_10_v1:91542-96146	PVP01_1001900	PVP01_1001900.1	94210	95603	reverse	PIR protein
PvP01_11_v1:2054085-2057891	PVP01_1147900	PVP01_1147900.1	2052760	2054104	reverse	PIR protein
PvP01_11_v1:2054085-2057891	PVP01_1148000	PVP01_1148000.1	2055909	2057238	reverse	PIR protein
PvP01_11_v1:2054089-2057879	PVP01_1147900	PVP01_1147900.1	2052760	2054104	reverse	PIR protein
PvP01_11_v1:2054089-2057879	PVP01_1148000	PVP01_1148000.1	2055909	2057238	reverse	PIR protein

## Sheet: CNVs results
Sample	Type	Chr	Start	End	Length	LUMPY Quality Score	Paired-end (PE) or Split reads (SR) Support
LZCH1476	Amplification	PvP01_09_v1	79721	135397	55676	205.56	PE=6;SR=0
LZCH1476	Amplification	PvP01_09_v1	80158	94546	14388	682.71	PE=30;SR=0
LZCH1476	Amplification	PvP01_14_v1	82	35455	35373	1252.38	PE=79;SR=0
LZCH1720	Amplification	PvP01_09_v1	79721	135394	55673	8.28	PE=2;SR=0
LZCH1720	Amplification	PvP01_09_v1	94397	135457	41060	28.2	PE=2;SR=0
LZCH1720	Amplification	PvP01_09_v1	79721	94710	14989	334.71	PE=24;SR=0
LZCH1720	Amplification	PvP01_14_v1	75	35457	35382	1558.19	PE=98;SR=0
LZCH1886	Amplification	PvP01_04_v1	38123	124716	86593	86.13	PE=11;SR=0
NB45	Amplification	PvP01_04_v1	11353	102215	90862	224.26	PE=2;SR=0
NB45	Amplification	PvP01_04_v1	39075	125501	86426	49.45	PE=3;SR=0
NB45	Amplification	PvP01_09_v1	79729	135412	55683	75.27	PE=4;SR=0
NB45	Amplification	PvP01_09_v1	94119	135206	41087	422.88	PE=11;SR=3
NB45	Amplification	PvP01_09_v1	79688	94324	14636	598.88	PE=41;SR=0
LZCH1476	Deletion	PvP01_02_v1	15890	19643	3753	915.82	PE=15;SR=6
LZCH1476	Deletion	PvP01_02_v1	776331	785302	8971	875.89	PE=15;SR=0
LZCH1476	Deletion	PvP01_09_v1	135519	191512	55993	0.01	PE=3;SR=0
LZCH1476	Deletion	PvP01_09_v1	153539	178550	25011	266.64	PE=4;SR=0
LZCH1476	Deletion	PvP01_09_v1	156048	180598	24550	530.58	PE=12;SR=0
LZCH1476	Deletion	PvP01_09_v1	156675	181672	24997	608.61	PE=5;SR=0
LZCH1476	Deletion	PvP01_09_v1	157458	182277	24819	140.64	PE=9;SR=0
LZCH1476	Deletion	PvP01_09_v1	160341	185670	25329	116.78	PE=8;SR=0
LZCH1476	Deletion	PvP01_09_v1	161105	186656	25551	0.12	PE=6;SR=0
LZCH1476	Deletion	PvP01_09_v1	161731	187370	25639	0.12	PE=4;SR=0
LZCH1476	Deletion	PvP01_09_v1	162719	188305	25586	83.66	PE=3;SR=1
LZCH1476	Deletion	PvP01_09_v1	163303	188848	25545	383.74	PE=21;SR=0
LZCH1476	Deletion	PvP01_09_v1	164102	189653	25551	272.78	PE=7;SR=0
LZCH1476	Deletion	PvP01_09_v1	165428	190955	25527	836.65	PE=27;SR=0
LZCH1476	Deletion	PvP01_10_v1	91532	96146	4614	254.8	PE=5;SR=0
LZCH1720	Deletion	PvP01_02_v1	15890	19643	3753	738.56	PE=8;SR=5
LZCH1720	Deletion	PvP01_02_v1	776337	785301	8964	713.64	PE=20;SR=0
LZCH1720	Deletion	PvP01_05_v1	1010209	1013244	3035	818.45	PE=21;SR=0
LZCH1720	Deletion	PvP01_07_v1	1531179	1630181	99002	26.36	PE=10;SR=0
LZCH1720	Deletion	PvP01_08_v1	1647230	1655265	8035	1585.3	PE=40;SR=0
LZCH1720	Deletion	PvP01_08_v1	1648309	1656387	8078	374.72	PE=17;SR=0
LZCH1720	Deletion	PvP01_08_v1	1649952	1657986	8034	647.63	PE=24;SR=0
LZCH1720	Deletion	PvP01_08_v1	1652270	1660311	8041	506.54	PE=21;SR=0
LZCH1720	Deletion	PvP01_08_v1	1654203	1662256	8053	516.97	PE=13;SR=0
LZCH1720	Deletion	PvP01_09_v1	135520	165719	30199	557.51	PE=0;SR=18
LZCH1720	Deletion	PvP01_09_v1	141445	165857	24412	623.45	PE=17;SR=0
LZCH1720	Deletion	PvP01_09_v1	142738	167055	24317	251.8	PE=12;SR=0
LZCH1720	Deletion	PvP01_09_v1	145808	170174	24366	566.66	PE=8;SR=0
LZCH1720	Deletion	PvP01_09_v1	148483	172778	24295	29.74	PE=8;SR=0
LZCH1720	Deletion	PvP01_09_v1	148804	173093	24289	641.61	PE=0;SR=3
LZCH1720	Deletion	PvP01_09_v1	149906	174211	24305	2.92	PE=2;SR=0
LZCH1720	Deletion	PvP01_09_v1	150914	175439	24525	101.5	PE=3;SR=0
LZCH1720	Deletion	PvP01_09_v1	152443	176427	23984	317.8	PE=5;SR=0
LZCH1720	Deletion	PvP01_09_v1	153536	178551	25015	197.63	PE=3;SR=0
LZCH1720	Deletion	PvP01_09_v1	155773	180600	24827	407.53	PE=11;SR=0
LZCH1720	Deletion	PvP01_09_v1	156675	181392	24717	329.94	PE=8;SR=0
LZCH1720	Deletion	PvP01_09_v1	157451	182277	24826	80.59	PE=6;SR=0
LZCH1720	Deletion	PvP01_09_v1	160366	185668	25302	470.66	PE=8;SR=0
LZCH1720	Deletion	PvP01_09_v1	161122	186672	25550	125.68	PE=7;SR=0
LZCH1720	Deletion	PvP01_09_v1	161731	187371	25640	35.75	PE=3;SR=0
LZCH1720	Deletion	PvP01_09_v1	163284	188856	25572	497.58	PE=28;SR=0
LZCH1720	Deletion	PvP01_09_v1	164130	189398	25268	203.77	PE=7;SR=0
LZCH1720	Deletion	PvP01_09_v1	165428	190935	25507	509.79	PE=30;SR=0
LZCH1720	Deletion	PvP01_10_v1	91542	96146	4604	164.82	PE=2;SR=0
LZCH1720	Deletion	PvP01_11_v1	2054089	2057879	3790	1399.82	PE=53;SR=0
LZCH1886	Deletion	PvP01_02_v1	15890	19643	3753	709.02	PE=8;SR=2
LZCH1886	Deletion	PvP01_02_v1	776331	785302	8971	845.61	PE=16;SR=0
LZCH1886	Deletion	PvP01_07_v1	1531159	1630181	99022	0.01	PE=10;SR=0
LZCH1886	Deletion	PvP01_09_v1	135520	165719	30199	395.51	PE=0;SR=11
LZCH1886	Deletion	PvP01_09_v1	141445	165858	24413	791.46	PE=16;SR=0
LZCH1886	Deletion	PvP01_09_v1	142740	167084	24344	170.76	PE=10;SR=0
LZCH1886	Deletion	PvP01_09_v1	144751	169100	24349	137.83	PE=8;SR=0
LZCH1886	Deletion	PvP01_09_v1	145808	170177	24369	353.74	PE=7;SR=0
LZCH1886	Deletion	PvP01_09_v1	148455	172566	24111	0.49	PE=5;SR=0
LZCH1886	Deletion	PvP01_09_v1	148804	173093	24289	407.72	PE=0;SR=3
LZCH1886	Deletion	PvP01_09_v1	152445	176712	24267	128.74	PE=6;SR=0
LZCH1886	Deletion	PvP01_09_v1	153538	178551	25013	308.65	PE=5;SR=0
LZCH1886	Deletion	PvP01_09_v1	154828	179804	24976	485.56	PE=3;SR=0
LZCH1886	Deletion	PvP01_09_v1	155780	180588	24808	215.79	PE=11;SR=0
LZCH1886	Deletion	PvP01_09_v1	156675	181392	24717	353.85	PE=5;SR=0
LZCH1886	Deletion	PvP01_09_v1	157454	182436	24982	305.65	PE=7;SR=0
LZCH1886	Deletion	PvP01_10_v1	91539	96146	4607	350.74	PE=3;SR=0
LZCH1886	Deletion	PvP01_11_v1	2054085	2057891	3806	1175.01	PE=35;SR=0
NB45	Deletion	PvP01_01_v1	58587	62858	4271	2629.28	PE=49;SR=29
NB45	Deletion	PvP01_09_v1	141424	165823	24399	263.76	PE=13;SR=0
NB45	Deletion	PvP01_09_v1	164523	190111	25588	419.49	PE=19;SR=0
NB45	Deletion	PvP01_09_v1	165806	191395	25589	695.53	PE=19;SR=0
